# Supplementary material for: Cellular Membrane Localization of Innate Immune Checkpoint Molecule CD47 Is Regulated by Radixin in Human Pancreatic Ductal Adenocarcinoma Cells
Source: Biomedicines. 2023 Apr 7;11(4):1117. doi: 10.3390/biomedicines11041117 (PMC10136002; doi:10.3390/biomedicines11041117)
Supplement: Supplementary file 1 [file biomedicines-11-01117-s001.zip]

Archive with 1 entries (1 files):
- biomedicines-2304493-supplementary.pdf
